# Supplementary material for: Attaining the Promise of Geminivirus-Based Vectors in Plant Genome Editing
Source: Viruses. 2025 Apr 27;17(5):631. doi: 10.3390/v17050631 (PMC12116149; doi:10.3390/v17050631)
Supplement: Supplementary file 1 [file viruses-17-00631-s001.zip]

Archive with 1 entries (1 files):
- viruses-3524076-supplementary.pdf
